# Supplementary material for: Disease progression in mice exposed to low-doses of aerosolized clinical isolates of Burkholderia pseudomallei
Source: PLoS One. 2018 Nov 30;13(11):e0208277. doi: 10.1371/journal.pone.0208277 (PMC6267979; doi:10.1371/journal.pone.0208277)
Supplement: S1 Table — (XLSX) [file pone.0208277.s001.xlsx]

## Sheet: Myers Cytokines
				FGF-basic						GM-CSF						IFNg						IL-10						IL-12						IL-13						IL-17						IL1-1a
				Summary Statistic			Vs. Naive			Summary Statistic			Vs. Naive			Summary Statistic			Vs. Naive			Summary Statistic			Vs. Naive			Summary Statistic			Vs. Naive			Summary Statistic			Vs. Naive			Summary Statistic			Vs. Naive			Summary Statistic			Vs. Naive
Bacterial Strain	Mouse Strain	Source	Day	n	GeoMean	GeoStderr	GMFR	P-Value	95% CL	n	GeoMean	GeoStderr	GMFR	P-Value	95% CL	n	GeoMean	GeoStderr	GMFR	P-Value	95% CL	n	GeoMean	GeoStderr	GMFR	P-Value	95% CL	n	GeoMean	GeoStderr	GMFR	P-Value	95% CL	n	GeoMean	GeoStderr	GMFR	P-Value	95% CL	n	GeoMean	GeoStderr	GMFR	P-Value	95% CL	n	GeoMean	GeoStderr	GMFR
Bp1106a	BALB/c	Lung	1	5	301.19	1.11	0.35	0.0043	0.18, 0.72	5	10.61	1.252	0.72	0.5016	0.27, 1.91	5	25.27	1.176	1.25	0.8268	0.17, 9.25	5	129	1	6.3	0.0001	2.51, 15.85	5	34.69	1.472	0.75	0.5664	0.28, 2.02	5	20.28	1.117	0.34	0.0081	0.15, 0.75	5	3	1	2.46	0.1668	0.68, 8.90	5	291.9	1.18	2.02
			2	5	456.59	1.126	0.54	0.0823	0.27, 1.08	5	17.75	1.096	1.2	0.7112	0.45, 3.19	5	154.06	1.465	7.61	0.0472	1.03, 56.40	5	78.74	1.638	3.85	0.0047	1.53, 9.68	5	108.47	1.117	2.35	0.0897	0.87, 6.31	5	21.42	1.166	0.36	0.0118	0.16, 0.79	5	4.8	1.452	3.94	0.0369	1.09, 14.23	5	1910.12	1.139	13.23
			3	5	586.85	1.105	0.69	0.2973	0.34, 1.39	5	15.74	1.183	1.06	0.8991	0.40, 2.83	5	28.46	1.202	1.41	0.7366	0.19, 10.42	5	129	1	6.3	0.0001	2.51, 15.85	5	44.41	1.188	0.96	0.937	0.36, 2.58	5	21	1	0.35	0.0103	0.16, 0.77	5	2.92	1.027	2.4	0.1797	0.66, 8.67	5	693.9	1.399	4.81
			7	5	285.61	1.156	0.34	0.0027	0.17, 0.68	5	27.44	1.83	1.86	0.2114	0.70, 4.93	5	31.37	2.228	1.55	0.6656	0.21, 11.48	5	113.16	1.14	5.53	0.0004	2.20, 13.91	5	34.77	1.18	0.75	0.5696	0.28, 2.02	5	20.42	1.029	0.34	0.0085	0.15, 0.75	5	5.22	1.739	4.28	0.0269	1.19, 15.49	5	440.08	2.462	3.05
			10	5	779.9	1.108	0.92	0.8068	0.45, 1.85	5	24.04	1.774	1.63	0.325	0.61, 4.32	5	54.05	2.791	2.67	0.333	0.36, 19.79	5	119.55	1.079	5.84	0.0003	2.32, 14.69	5	40.08	1.177	0.87	0.7761	0.32, 2.33	5	22.48	1.239	0.37	0.0161	0.17, 0.83	5	5.89	1.964	4.84	0.0168	1.34, 17.49	5	561.24	2.45	3.89
			14	5	599.33	1.131	0.7	0.3254	0.35, 1.42	5	15	1	1.01	0.9766	0.38, 2.69	5	14.63	1.025	0.72	0.7479	0.10, 5.36	5	129	1	6.3	0.0001	2.51, 15.85	5	25.05	1.529	0.54	0.222	0.20, 1.46	5	13.57	1.307	0.23	0.0004	0.10, 0.50	5	3	1	2.46	0.1668	0.68, 8.90	5	78.58	1.324	0.54
			21	5	612.24	1.096	0.72	0.3555	0.36, 1.45	5	15	1	1.01	0.9766	0.38, 2.69	5	15	1	0.74	0.7664	0.10, 5.49	5	129	1	6.3	0.0001	2.51, 15.85	5	13.48	1.324	0.29	0.0152	0.11, 0.78	5	21	1	0.35	0.0103	0.16, 0.77	5	3	1	2.46	0.1668	0.68, 8.90	5	63.53	1.226	0.44
			28	5	359.96	1.034	0.42	0.0172	0.21, 0.86	5	22.15	1.476	1.5	0.413	0.56, 3.98	5	26.23	1.749	1.3	0.7982	0.17, 9.60	5	129	1	6.3	0.0001	2.51, 15.85	5	28.96	1.116	0.63	0.3507	0.23, 1.69	5	21	1	0.35	0.0103	0.16, 0.77	5	3	1	2.46	0.1668	0.68, 8.90	5	252.42	2.693	1.75
		Serum	1	5	439.52	1.009	2.46	0.0486	1.01, 6.00	5	15	1	0.83	0.4108	0.54, 1.29	5	15	1	0.94	0.9388	0.18, 4.96	5	129	1	2.93	<.0001	2.09, 4.12	5	31.84	1.123	0.84	0.76	0.26, 2.65	5	30.57	1.456	0.56	0.2353	0.21, 1.47	5	3	1	0.43	0.051	0.18, 1.00	5	16.43	1.339	0.63
			2	5	447.55	1.014	2.5	0.0443	1.02, 6.11	5	15	1	0.83	0.4108	0.54, 1.29	5	791.59	1.289	49.47	<.0001	9.35, 261.79	5	129	1	2.93	<.0001	2.09, 4.12	5	33.39	1.164	0.88	0.823	0.28, 2.78	5	21	1	0.38	0.0522	0.15, 1.01	5	3	1	0.43	0.051	0.18, 1.00	5	22	1	0.85
			3	5	438.57	1.032	2.45	0.0491	1.00, 5.98	5	15	1	0.83	0.4108	0.54, 1.29	5	15	1	0.94	0.9388	0.18, 4.96	5	129	1	2.93	<.0001	2.09, 4.12	5	30.98	1.084	0.81	0.7243	0.26, 2.58	5	25.33	1.206	0.46	0.1172	0.18, 1.22	5	4.78	1.393	0.68	0.3747	0.29, 1.60	5	22	1	0.85
			7	5	410.28	1.024	2.29	0.0682	0.94, 5.60	5	15	1	0.83	0.4108	0.54, 1.29	5	24.51	1.634	1.53	0.6121	0.29, 8.11	5	129	1	2.93	<.0001	2.09, 4.12	5	38.65	1.443	1.02	0.9778	0.32, 3.22	5	21	1	0.38	0.0522	0.15, 1.01	5	3.27	1.089	0.47	0.0788	0.20, 1.09	5	22	1	0.85
			9	5	270.23	1.491	1.51	0.3616	0.62, 3.69	5	15	1	0.83	0.4108	0.54, 1.29	5	34.94	2.329	2.18	0.3541	0.41, 11.56	5	129	1	2.93	<.0001	2.09, 4.12	5	60.85	1.125	1.6	0.4197	0.51, 5.06	5	39.93	1.901	0.73	0.5205	0.28, 1.92	5	5.97	1.54	0.85	0.712	0.36, 2.00	5	23.37	1.072	0.9
			14	5	218.53	1.4	1.22	0.6577	0.50, 2.98	5	15	1	0.83	0.4108	0.54, 1.29	5	25.72	1.571	1.61	0.5728	0.30, 8.51	5	129	1	2.93	<.0001	2.09, 4.12	5	37.09	1.384	0.98	0.9656	0.31, 3.09	5	21	1	0.38	0.0522	0.15, 1.01	5	6.59	1.325	0.94	0.8889	0.40, 2.21	5	25.15	1.143	0.97
			21	5	65	1	0.36	0.0267	0.15, 0.89	5	15	1	0.83	0.4108	0.54, 1.29	5	21.65	1.443	1.35	0.7193	0.26, 7.16	5	129	1	2.93	<.0001	2.09, 4.12	5	36.75	1.455	0.97	0.9528	0.31, 3.06	5	21	1	0.38	0.0522	0.15, 1.01	5	11.03	1.529	1.58	0.2911	0.67, 3.69	5	11.58	1.609	0.45
			28	5	126.61	1.534	0.71	0.4433	0.29, 1.73	5	15	1	0.83	0.4108	0.54, 1.29	5	32.76	1.942	2.05	0.3951	0.39, 10.83	5	129	1	2.93	<.0001	2.09, 4.12	5	34.37	1.65	0.9	0.8618	0.29, 2.86	5	33.84	1.611	0.62	0.3269	0.24, 1.63	5	3.07	1.742	0.44	0.0576	0.19, 1.03	5	16.13	1.364	0.62
		Spleen	1	5	922.65	1.102	3	0.015	1.24, 7.23	5	15	1	0.9	0.7711	0.43, 1.88	5	15	1	0.59	0.5355	0.11, 3.17	5	129	1	5.42	0.0009	2.04, 14.40	5	15.83	1.074	0.49	0.0594	0.23, 1.03	5	7.28	1.543	0.17	<.0001	0.09, 0.33	5	3	1	1.97	0.0875	0.90, 4.31	5	127.72	1.091	1.7
			2	5	1437.86	1.166	4.68	0.0008	1.94, 11.27	5	16.32	1.156	0.98	0.9486	0.47, 2.05	5	609.86	1.204	24.03	0.0003	4.48, 128.94	5	129	1	5.42	0.0009	2.04, 14.40	5	41.71	1.116	1.28	0.5163	0.60, 2.71	5	13.96	1.104	0.33	0.0012	0.17, 0.64	5	3	1	1.97	0.0875	0.90, 4.31	5	863.49	1.189	11.49
			3	5	1501	1.265	4.88	0.0006	2.03, 11.77	5	15	1	0.9	0.7711	0.43, 1.88	5	48.62	1.194	1.92	0.4439	0.36, 10.28	5	129	1	5.42	0.0009	2.04, 14.40	5	23.42	1.24	0.72	0.384	0.34, 1.52	5	21	1	0.5	0.0383	0.26, 0.96	5	3	1	1.97	0.0875	0.90, 4.31	5	247.89	1.167	3.3
			7	5	1788.83	1.04	5.82	0.0001	2.41, 14.02	5	15	1	0.9	0.7711	0.43, 1.88	5	29.65	1.579	1.17	0.8543	0.22, 6.27	5	129	1	5.42	0.0009	2.04, 14.40	5	35.83	1.328	1.1	0.8034	0.52, 2.33	5	21	1	0.5	0.0383	0.26, 0.96	5	3	1	1.97	0.0875	0.90, 4.31	5	261.14	1.269	3.48
			10	5	1035.37	1.01	3.37	0.0074	1.40, 8.12	5	18.37	2.004	1.1	0.8011	0.52, 2.30	5	124.86	1.757	4.92	0.0628	0.92, 26.40	5	92.32	1.397	3.88	0.0071	1.46, 10.31	5	59.74	1.168	1.83	0.1129	0.86, 3.89	5	25.79	1.213	0.61	0.1419	0.32, 1.18	5	3.95	1.317	2.6	0.0172	1.19, 5.67	5	792.11	1.666	10.54
			14	5	1053.06	1.382	3.42	0.0066	1.42, 8.26	5	26.19	1.425	1.57	0.2315	0.75, 3.28	5	79.81	2.331	3.14	0.1788	0.59, 16.88	5	89.13	1.447	3.75	0.0087	1.41, 9.95	5	69	1.107	2.12	0.0506	1.00, 4.49	5	29.82	1.299	0.71	0.3006	0.37, 1.37	5	5.81	1.504	3.82	0.001	1.75, 8.33	5	2004.04	2.815	26.67
			21	5	735.36	1.226	2.39	0.052	0.99, 5.76	5	22.48	1.499	1.34	0.4288	0.64, 2.82	5	37.49	2.067	1.48	0.6455	0.28, 7.93	5	129	1	5.42	0.0009	2.04, 14.40	5	51.15	1.179	1.57	0.237	0.74, 3.33	5	16.3	1.341	0.39	0.0051	0.20, 0.75	5	4.75	1.585	3.12	0.0047	1.43, 6.82	5	1074.28	2.326	14.3
			28	5	554.02	1.012	1.8	0.187	0.75, 4.34	5	33.49	1.498	2	0.0654	0.96, 4.20	5	150.98	2.009	5.95	0.0378	1.11, 31.92	5	88.59	1.456	3.72	0.009	1.40, 9.89	5	54.28	1.152	1.66	0.1812	0.79, 3.53	5	18.09	1.289	0.43	0.0124	0.22, 0.83	5	2.4	1.622	1.57	0.2509	0.72, 3.44	5	3231.35	2.402	43.01
	C57BL/6	Lung	1	5	575.98	1.2	3.54	<.0001	2.00, 6.27	5	37.93	1.197	6.49	<.0001	3.10, 13.56	5	43.1	1.452	2.87	0.0211	1.17, 7.03	5	129	1	1	1	0.51, 1.96	5	32.34	1.246	3.52	0.0215	1.21, 10.26	5	12.88	1.171	0.64	0.2726	0.29, 1.43	5	4.7	1.578	1.57	0.348	0.61, 4.03	5	486.59	1.343	21.39
			2	5	508.09	1.226	3.12	0.0001	1.76, 5.53	5	22.09	1.398	3.78	0.0005	1.81, 7.90	5	136	1.137	9.07	<.0001	3.71, 22.17	5	52.12	1.748	0.4	0.0088	0.21, 0.79	5	119.27	1.104	12.99	<.0001	4.46, 37.84	5	14.76	1.548	0.73	0.4444	0.33, 1.64	5	4.35	1.519	1.45	0.4366	0.56, 3.73	5	1878.38	1.451	82.56
			3	5	507.82	1.024	3.12	0.0001	1.76, 5.53	5	15	1	2.56	0.0128	1.23, 5.36	5	33.36	1.153	2.22	0.0793	0.91, 5.44	5	129	1	1	1	0.51, 1.96	5	75.94	1.174	8.27	0.0002	2.84, 24.09	5	21.08	1.004	1.05	0.913	0.47, 2.34	5	3	1	1	1	0.39, 2.57	5	123.53	1.191	5.43
			7	5	426.84	1.147	2.62	0.0011	1.48, 4.65	5	39.16	2.611	6.7	<.0001	3.20, 14.00	5	22.9	2.051	1.53	0.3504	0.62, 3.73	5	191.98	1.488	1.49	0.245	0.76, 2.92	5	42.95	1.25	4.68	0.0051	1.61, 13.63	5	22.16	1.055	1.1	0.8172	0.49, 2.46	5	3.85	1.282	1.28	0.6035	0.50, 3.30	5	175.06	3.385	7.69
			10	5	960.52	1.058	5.9	<.0001	3.33, 10.45	5	15	1	2.56	0.0128	1.23, 5.36	5	16.02	1.068	1.07	0.884	0.44, 2.61	5	129	1	1	1	0.51, 1.96	5	40.35	1.682	4.39	0.0071	1.51, 12.80	5	22.26	1.073	1.1	0.8082	0.49, 2.47	5	3	1	1	1	0.39, 2.57	5	61.84	1.431	2.72
			14	5	548.58	1.1	3.37	<.0001	1.90, 5.97	5	14.19	1.057	2.43	0.019	1.16, 5.07	5	23.38	1.559	1.56	0.3275	0.64, 3.81	5	129	1	1	1	0.51, 1.96	5	78.98	1.218	8.6	0.0001	2.95, 25.05	5	31.08	1.353	1.54	0.2897	0.69, 3.45	5	3	1	1	1	0.39, 2.57	5	128.03	2.711	5.63
			21	5	551.68	1.021	3.39	<.0001	1.91, 6.00	5	15	1	2.56	0.0128	1.23, 5.36	5	15	1	1	1	0.41, 2.45	5	129	1	1	1	0.51, 1.96	5	49.81	1.327	5.42	0.0022	1.86, 15.80	5	33.27	1.338	1.65	0.2208	0.74, 3.69	5	3	1	1	1	0.39, 2.57	5	40.67	1.142	1.79
			28	5	445.51	1.028	2.74	0.0007	1.54, 4.85	5	15	1	2.56	0.0128	1.23, 5.36	5	19.25	1.283	1.28	0.5816	0.52, 3.14	5	129	1	1	1	0.51, 1.96	5	25.82	1.573	2.81	0.058	0.96, 8.19	5	23.54	1.121	1.17	0.704	0.52, 2.61	5	3	1	1	1	0.39, 2.57	5	29.48	1.436	1.3
			61	6	530.84	1.257	3.26	<.0001	1.89, 5.64	6	15	1	2.56	0.0094	1.27, 5.20	6	13.97	1.147	0.93	0.87	0.40, 2.19	6	129	1	1	1	0.52, 1.91	6	81.15	1.266	8.84	<.0001	3.17, 24.60	6	43.54	1.231	2.16	0.0505	1.00, 4.67	6	0.12	1.329	0.04	<.0001	0.02, 0.10	6	73.63	1.221	3.24
		Serum	1	5	516.9	1.055	0.99	0.9564	0.60, 1.61	5	15	1	1	1	0.78, 1.28	5	21.21	1.414	1.41	0.3922	0.64, 3.14	5	129	1	1	0	., .	5	39.83	1.361	0.94	0.9241	0.27, 3.25	5	21	1	0.56	0.002	0.39, 0.81	5	3	1	0.95	0.8873	0.50, 1.83	5	22.77	1.071	1.03
			2	5	451.13	1.027	0.86	0.5477	0.53, 1.41	5	15	1	1	1	0.78, 1.28	5	174.64	1.314	11.64	<.0001	5.24, 25.88	5	129	1	1	0	., .	5	41.73	1.334	0.99	0.9834	0.29, 3.40	5	21	1	0.56	0.002	0.39, 0.81	5	3	1	0.95	0.8873	0.50, 1.83	5	24.7	1.123	1.12
			3	5	449.2	1.023	0.86	0.5363	0.52, 1.40	5	15	1	1	1	0.78, 1.28	5	15	1	1	1	0.45, 2.22	5	129	1	1	0	., .	5	12.64	1.204	0.3	0.0556	0.09, 1.03	5	21	1	0.56	0.002	0.39, 0.81	5	3	1	0.95	0.8873	0.50, 1.83	5	15.18	1.449	0.69
			7	5	457.78	1.012	0.87	0.5875	0.53, 1.43	5	20.68	1.379	1.38	0.0112	1.08, 1.76	5	21.98	1.466	1.47	0.3451	0.66, 3.26	5	129	1	1	0	., .	5	34.9	1.273	0.83	0.7592	0.24, 2.84	5	21	1	0.56	0.002	0.39, 0.81	5	3	1	0.95	0.8873	0.50, 1.83	5	34.93	1.588	1.59
			9	5	746.05	1.022	1.42	0.1575	0.87, 2.33	5	15	1	1	1	0.78, 1.28	5	34.01	1.845	2.27	0.0447	1.02, 5.04	5	129	1	1	0	., .	5	41.4	1.731	0.98	0.9731	0.28, 3.37	5	21	1	0.56	0.002	0.39, 0.81	5	8.32	1.179	2.65	0.0037	1.38, 5.07	5	25.21	1.175	1.15
			14	5	671.19	1.13	1.28	0.3208	0.78, 2.09	5	15	1	1	1	0.78, 1.28	5	15	1	1	1	0.45, 2.22	5	129	1	1	0	., .	5	62.29	1.285	1.47	0.5361	0.43, 5.08	5	21	1	0.56	0.002	0.39, 0.81	5	6.27	1.328	1.99	0.0375	1.04, 3.82	5	14.49	1.481	0.66
			21	5	743.67	1.041	1.42	0.1613	0.87, 2.32	5	15	1	1	1	0.78, 1.28	5	15	1	1	1	0.45, 2.22	5	129	1	1	0	., .	5	37.92	1.478	0.9	0.8621	0.26, 3.09	5	21	1	0.56	0.002	0.39, 0.81	5	3.71	1.368	1.18	0.6116	0.62, 2.26	5	14.12	1.917	0.64
			28	5	160.45	1.872	0.31	<.0001	0.19, 0.50	5	15	1	1	1	0.78, 1.28	5	32.73	2.182	2.18	0.0555	0.98, 4.85	5	129	1	1	0	., .	5	29.24	1.903	0.69	0.556	0.20, 2.38	5	21	1	0.56	0.002	0.39, 0.81	5	1.34	1.718	0.43	0.0107	0.22, 0.82	5	22	1	1
			61	6	76.34	1.466	0.15	<.0001	0.09, 0.23	6	15	1	1	1	0.79, 1.27	6	21.28	1.418	1.42	0.3672	0.66, 3.05	6	129	1	1	0	., .	6	14.36	1.643	0.34	0.0736	0.10, 1.11	6	21	1	0.56	0.0013	0.40, 0.79	6	1.05	1.785	0.33	0.0007	0.18, 0.62	6	26.8	1.179	1.22
		Spleen	1	5	1174.32	1.245	1.84	0.035	1.04, 3.24	5	15	1	2.29	0.0279	1.10, 4.80	5	15	1	1	1	0.37, 2.69	5	129	1	1	1	0.58, 1.72	5	19.83	1.13	0.84	0.6083	0.44, 1.62	5	11.46	1.456	0.55	0.0178	0.33, 0.90	5	3	1	1	1	0.69, 1.44	5	79.01	1.216	0.84
			2	5	2132.07	1.351	3.34	<.0001	1.90, 5.88	5	11.56	1.188	1.77	0.1291	0.84, 3.70	5	213.38	1.345	14.23	<.0001	5.30, 38.21	5	129	1	1	1	0.58, 1.72	5	41.31	1.245	1.76	0.0884	0.92, 3.37	5	12.21	1.132	0.58	0.0334	0.35, 0.96	5	3	1	1	1	0.69, 1.44	5	194.99	1.306	2.08
			3	5	513.78	1.158	0.8	0.4481	0.46, 1.42	5	15	1	2.29	0.0279	1.10, 4.80	5	14.7	1.02	0.98	0.9682	0.36, 2.63	5	129	1	1	1	0.58, 1.72	5	23.76	1.136	1.01	0.9707	0.53, 1.94	5	21	1	1	1	0.61, 1.65	5	3	1	1	1	0.69, 1.44	5	79.81	1.193	0.85
			7	5	601.88	1.136	0.94	0.8365	0.54, 1.66	5	15	1	2.29	0.0279	1.10, 4.80	5	17.83	1.189	1.19	0.7293	0.44, 3.19	5	129	1	1	1	0.58, 1.72	5	34.85	1.274	1.48	0.2321	0.77, 2.85	5	21	1	1	1	0.61, 1.65	5	3	1	1	1	0.69, 1.44	5	210.29	1.427	2.24
			10	5	766.06	1.127	1.2	0.5247	0.68, 2.11	5	15	1	2.29	0.0279	1.10, 4.80	5	9.4	1.432	0.63	0.3509	0.23, 1.68	5	129	1	1	1	0.58, 1.72	5	39.46	1.299	1.68	0.1171	0.88, 3.22	5	16.13	1.111	0.77	0.2976	0.47, 1.27	5	3	1	1	1	0.69, 1.44	5	181.69	1.348	1.94
			14	5	443.31	1.119	0.69	0.2039	0.39, 1.22	5	15	1	2.29	0.0279	1.10, 4.80	5	10.28	1.46	0.69	0.4499	0.26, 1.84	5	129	1	1	1	0.58, 1.72	5	28.53	1.099	1.22	0.5544	0.63, 2.33	5	16.79	1.167	0.8	0.3761	0.49, 1.32	5	3	1	1	1	0.69, 1.44	5	117.8	1.414	1.26
			21	5	589.06	1.091	0.92	0.7783	0.52, 1.62	5	15	1	2.29	0.0279	1.10, 4.80	5	15	1	1	1	0.37, 2.69	5	129	1	1	1	0.58, 1.72	5	34.09	1.117	1.45	0.2588	0.76, 2.79	5	21	1	1	1	0.61, 1.65	5	3	1	1	1	0.69, 1.44	5	109.47	1.291	1.17
			28	5	394.41	1.125	0.62	0.0943	0.35, 1.09	5	26.03	1.735	3.98	0.0003	1.90, 8.32	5	39.48	2.632	2.63	0.0548	0.98, 7.07	5	95.41	1.352	0.74	0.273	0.43, 1.27	5	21.14	1.232	0.9	0.7504	0.47, 1.73	5	25.81	1.229	1.23	0.4149	0.75, 2.02	5	3	1	1	1	0.69, 1.44	5	137.27	3.255	1.46
			61	6	1735.88	1.234	2.72	0.0004	1.58, 4.67	6	15	1	2.29	0.0218	1.13, 4.65	6	20.13	1.291	1.34	0.539	0.52, 3.46	6	129	1	1	1	0.59, 1.68	6	39.23	1.177	1.67	0.1057	0.90, 3.12	6	19.46	1.398	0.93	0.7521	0.57, 1.49	6	1.86	1.611	0.62	0.0082	0.44, 0.88	6	152.94	1.204	1.63
BpMSHR5855	BALB/c	Lung	1	5	289.18	1.349	0.34	0.003	0.17, 0.69	5	9.21	1.391	0.62	0.3383	0.23, 1.65	5	15	1	0.74	0.7664	0.10, 5.49	5	129	1	6.3	0.0001	2.51, 15.85	5	61.26	1.403	1.33	0.5718	0.49, 3.56	5	28.5	1.148	0.47	0.0659	0.21, 1.05	5	3	1	2.46	0.1668	0.68, 8.90	5	153.98	1.096	1.07
			2	5	209.2	1.171	0.25	0.0002	0.12, 0.50	5	21.47	1.26	1.45	0.4496	0.55, 3.86	5	63.68	2.081	3.14	0.259	0.42, 23.31	5	129	1	6.3	0.0001	2.51, 15.85	5	39.96	1.324	0.87	0.7715	0.32, 2.33	5	16.96	1.238	0.28	0.0022	0.13, 0.63	5	8.32	1.917	6.83	0.0038	1.89, 24.70	5	463.3	1.947	3.21
			3	5	348.21	1.119	0.41	0.0134	0.20, 0.83	5	18.18	1.212	1.23	0.6747	0.46, 3.26	5	62.45	1.948	3.08	0.2672	0.42, 22.86	5	129	1	6.3	0.0001	2.51, 15.85	5	38.71	1.297	0.84	0.7232	0.31, 2.25	5	21	1	0.35	0.0103	0.16, 0.77	5	4.84	1.612	3.97	0.0358	1.10, 14.35	5	267.08	1.924	1.85
			7	5	678.15	1.267	0.8	0.5238	0.39, 1.61	5	100.83	1.999	6.82	0.0002	2.57, 18.11	5	648.3	2.68	32.01	0.0009	4.32, 237.34	5	124.88	1.207	6.1	0.0002	2.43, 15.35	5	75.37	1.479	1.63	0.3278	0.61, 4.39	5	22.1	1.181	0.37	0.0145	0.17, 0.82	5	38.57	2.095	31.67	<.0001	8.76, 114.49	5	4233.06	2.812	29.33
			10	5	933.76	1.316	1.1	0.793	0.54, 2.22	5	48.15	1.864	3.26	0.0184	1.23, 8.64	5	179.96	2.672	8.88	0.033	1.20, 65.88	5	146.56	1.144	7.16	<.0001	2.85, 18.01	5	73.78	1.297	1.6	0.3492	0.59, 4.29	5	24.27	1.347	0.4	0.0262	0.18, 0.90	5	11.84	1.816	9.72	0.0007	2.69, 35.14	5	2471.74	3.038	17.12
			14	5	297.39	1.21	0.35	0.0039	0.17, 0.71	5	15	1	1.01	0.9766	0.38, 2.69	5	15.37	1.019	0.76	0.7847	0.10, 5.63	5	129	1	6.3	0.0001	2.51, 15.85	5	30.53	1.353	0.66	0.4075	0.25, 1.78	5	18.42	1.084	0.31	0.0041	0.14, 0.68	5	3	1	2.46	0.1668	0.68, 8.90	5	121.76	1.096	0.84
			21	5	613.9	1.465	0.72	0.3595	0.36, 1.46	5	15.17	1.011	1.03	0.9583	0.39, 2.72	5	29.99	1.582	1.48	0.698	0.20, 10.98	5	78.96	1.634	3.86	0.0046	1.53, 9.70	5	39.68	1.493	0.86	0.7608	0.32, 2.31	5	18.38	1.142	0.31	0.004	0.14, 0.68	5	2.54	1.349	2.08	0.2591	0.58, 7.54	5	251.34	2.191	1.74
		Serum	1	5	288.23	1.846	1.61	0.2917	0.66, 3.93	5	15	1	0.83	0.4108	0.54, 1.29	5	15	1	0.94	0.9388	0.18, 4.96	5	129	1	2.93	<.0001	2.09, 4.12	5	23.94	1.898	0.63	0.4266	0.20, 1.99	5	86.21	1.605	1.58	0.3499	0.60, 4.14	5	20.08	1.3	2.87	0.0158	1.22, 6.72	5	22	1	0.85
			2	5	155.31	1.722	0.87	0.7532	0.36, 2.12	5	15	1	0.83	0.4108	0.54, 1.29	5	73.55	2.662	4.6	0.0723	0.87, 24.32	5	127.73	1.01	2.9	<.0001	2.07, 4.08	5	39.96	1.741	1.05	0.9323	0.33, 3.32	5	97.57	1.558	1.79	0.2354	0.68, 4.69	5	16.93	1.261	2.42	0.0421	1.03, 5.67	5	32.8	1.358	1.26
			3	5	211.52	1.712	1.18	0.7107	0.48, 2.89	5	15	1	0.83	0.4108	0.54, 1.29	5	433.71	2.357	27.11	0.0002	5.12, 143.44	5	129	1	2.93	<.0001	2.09, 4.12	5	42.12	1.811	1.11	0.8606	0.35, 3.50	5	128.72	1.377	2.36	0.081	0.90, 6.19	5	26.62	1.453	3.8	0.0024	1.62, 8.91	5	22	1	0.85
			7	5	206.8	1.624	1.16	0.7484	0.47, 2.82	5	15	1	0.83	0.4108	0.54, 1.29	5	292.95	2.197	18.31	0.0008	3.46, 96.89	5	129.6	1.005	2.95	<.0001	2.10, 4.14	5	31.88	2.146	0.84	0.7617	0.26, 2.65	5	174.62	1.295	3.2	0.0188	1.22, 8.39	5	21.79	1.249	3.11	0.0095	1.33, 7.29	5	56.47	1.815	2.17
			10	5	314.89	1.939	1.76	0.2119	0.72, 4.30	5	15	1	0.83	0.4108	0.54, 1.29	5	76.35	2.044	4.77	0.0657	0.90, 25.25	5	129	1	2.93	<.0001	2.09, 4.12	5	29.59	2.067	0.78	0.6662	0.25, 2.46	5	344.57	1.312	6.31	0.0003	2.40, 16.56	5	24.99	1.317	3.57	0.0038	1.52, 8.36	5	35.32	1.873	1.36
			14	5	100.09	1.54	0.56	0.1993	0.23, 1.37	5	15	1	0.83	0.4108	0.54, 1.29	5	38.55	1.838	2.41	0.2971	0.46, 12.75	5	129	1	2.93	<.0001	2.09, 4.12	5	15.47	1.609	0.41	0.1242	0.13, 1.29	5	74.36	1.672	1.36	0.5268	0.52, 3.57	5	14.12	1.261	2.02	0.1048	0.86, 4.73	5	18.27	1.204	0.7
			21	5	65	1	0.36	0.0267	0.15, 0.89	5	15	1	0.83	0.4108	0.54, 1.29	5	67.27	2.575	4.2	0.0902	0.79, 22.25	5	129	1	2.93	<.0001	2.09, 4.12	5	20.78	1.791	0.55	0.3001	0.17, 1.73	5	61.39	1.621	1.12	0.8104	0.43, 2.95	5	14.4	1.562	2.06	0.0957	0.88, 4.82	5	38.12	1.903	1.47
		Spleen	1	5	116.57	1.28	0.38	0.0311	0.16, 0.91	5	15	1	0.9	0.7711	0.43, 1.88	5	15	1	0.59	0.5355	0.11, 3.17	5	129	1	5.42	0.0009	2.04, 14.40	5	9	1.278	0.28	0.001	0.13, 0.59	5	27.34	1.185	0.65	0.1955	0.34, 1.25	5	3.25	1.394	2.14	0.0566	0.98, 4.66	5	22	1	0.29
			2	5	97.6	1.205	0.32	0.0112	0.13, 0.77	5	15	1	0.9	0.7711	0.43, 1.88	5	38.63	1.801	1.52	0.6204	0.28, 8.17	5	93.39	1.381	3.92	0.0066	1.48, 10.43	5	10.79	1.32	0.33	0.0044	0.16, 0.70	5	23.75	1.319	0.56	0.0869	0.29, 1.09	5	2.63	1.345	1.73	0.1661	0.79, 3.78	5	17.17	1.271	0.23
			3	5	94.07	1.258	0.31	0.0089	0.13, 0.74	5	15	1	0.9	0.7711	0.43, 1.88	5	119.62	1.725	4.71	0.07	0.88, 25.29	5	129	1	5.42	0.0009	2.04, 14.40	5	11.3	1.416	0.35	0.0063	0.16, 0.74	5	26.34	1.337	0.63	0.1599	0.32, 1.21	5	5.86	1.275	3.85	0.0009	1.76, 8.41	5	22	1	0.29
			7	5	93.35	1.176	0.3	0.0085	0.13, 0.73	5	15	1	0.9	0.7711	0.43, 1.88	5	80.83	1.641	3.18	0.1741	0.59, 17.09	5	94.68	1.362	3.98	0.0061	1.50, 10.57	5	12.08	1.456	0.37	0.0102	0.17, 0.79	5	31.11	1.347	0.74	0.3634	0.38, 1.43	5	3.61	1.355	2.37	0.0304	1.09, 5.18	5	29.66	1.266	0.39
			10	5	126.61	1.353	0.41	0.0481	0.17, 0.99	5	15	1	0.9	0.7711	0.43, 1.88	5	29.04	1.459	1.14	0.8736	0.21, 6.14	5	129	1	5.42	0.0009	2.04, 14.40	5	11.21	1.392	0.34	0.0059	0.16, 0.73	5	66	1.335	1.57	0.1759	0.81, 3.02	5	4.28	1.385	2.82	0.01	1.29, 6.15	5	18.37	1.778	0.24
			14	5	83.43	1.169	0.27	0.0041	0.11, 0.65	5	15	1	0.9	0.7711	0.43, 1.88	5	20.23	1.304	0.8	0.7889	0.15, 4.28	5	129	1	5.42	0.0009	2.04, 14.40	5	5.54	1.151	0.17	<.0001	0.08, 0.36	5	25.51	1.238	0.61	0.1333	0.31, 1.17	5	2.83	1.156	1.86	0.117	0.85, 4.07	5	13.04	1.687	0.17
			21	5	65	1	0.21	0.0007	0.09, 0.51	5	15	1	0.9	0.7711	0.43, 1.88	5	35.33	1.769	1.39	0.6963	0.26, 7.47	5	129	1	5.42	0.0009	2.04, 14.40	5	7.76	1.202	0.24	0.0003	0.11, 0.50	5	20.9	1.283	0.5	0.0369	0.26, 0.96	5	3.44	1.29	2.26	0.0408	1.04, 4.94	5	19.88	1.746	0.26
	C57BL/6	Lung	1	5	257.81	1.796	1.58	0.114	0.89, 2.81	5	14.48	1.036	2.48	0.0165	1.18, 5.18	5	15	1	1	1	0.41, 2.45	5	105.53	1.222	0.82	0.5562	0.42, 1.61	5	13.27	1.994	1.44	0.497	0.50, 4.21	5	31.16	1.484	1.55	0.2869	0.69, 3.46	5	3	1	1	1	0.39, 2.57	5	41.97	1.264	1.84
			2	5	65	1	0.4	0.0019	0.23, 0.71	5	21.81	1.354	3.73	0.0006	1.78, 7.80	5	180.53	2.098	12.04	<.0001	4.92, 29.43	5	58.68	1.455	0.45	0.0224	0.23, 0.89	5	33.46	1.764	3.64	0.0182	1.25, 10.62	5	21	1	1.04	0.9206	0.47, 2.33	5	22.43	1.932	7.48	<.0001	2.91, 19.23	5	720.38	1.712	31.66
			3	5	182.49	1.532	1.12	0.693	0.63, 1.99	5	13.72	1.205	2.35	0.0239	1.12, 4.91	5	129.32	1.503	8.62	<.0001	3.53, 21.08	5	80.79	1.431	0.63	0.1716	0.32, 1.23	5	102.74	1.206	11.19	<.0001	3.84, 32.59	5	29.3	1.327	1.45	0.3603	0.65, 3.25	5	9.87	1.586	3.29	0.0139	1.28, 8.46	5	725.51	1.66	31.89
			7	5	69.52	1.069	0.43	0.0039	0.24, 0.76	5	12.11	1.239	2.07	0.0533	0.99, 4.33	5	20.89	1.231	1.39	0.4649	0.57, 3.41	5	52.65	1.881	0.41	0.0096	0.21, 0.80	5	56.3	1.257	6.13	0.0011	2.10, 17.86	5	33.51	1.423	1.66	0.2143	0.74, 3.72	5	2.87	1.257	0.96	0.9233	0.37, 2.46	5	246.75	1.602	10.85
			10	5	242.56	1.413	1.49	0.1699	0.84, 2.64	5	13.81	1.086	2.36	0.0229	1.13, 4.94	5	15.87	1.241	1.06	0.9011	0.43, 2.59	5	77	1.473	0.6	0.1321	0.30, 1.17	5	22.71	1.915	2.47	0.0962	0.85, 7.20	5	23.66	1.127	1.17	0.6946	0.52, 2.63	5	3.05	1.017	1.02	0.9722	0.40, 2.61	5	56.68	2.484	2.49
			14	5	91.73	1.411	0.56	0.0494	0.32, 1.00	5	11.8	1.172	2.02	0.0621	0.96, 4.22	5	12.68	1.183	0.85	0.7109	0.35, 2.07	5	80.96	1.336	0.63	0.1736	0.32, 1.23	5	87.83	1.398	9.56	<.0001	3.28, 27.86	5	56.68	1.523	2.81	0.0124	1.26, 6.29	5	1.97	1.25	0.66	0.3814	0.26, 1.69	5	129.12	2.248	5.68
			21	5	477.54	1.164	2.93	0.0003	1.66, 5.20	5	7.89	1.299	1.35	0.4226	0.65, 2.82	5	15.36	1.024	1.02	0.9584	0.42, 2.50	5	129	1	1	1	0.51, 1.96	5	61.34	2.03	6.68	0.0006	2.29, 19.46	5	78.6	1.737	3.9	0.0011	1.74, 8.72	5	3.53	1.177	1.18	0.7332	0.46, 3.03	5	72.85	2.196	3.2
			28	5	837.88	1.179	5.15	<.0001	2.91, 9.12	5	7.27	1.259	1.24	0.5601	0.59, 2.60	5	13.54	1.108	0.9	0.8204	0.37, 2.21	5	129	1	1	1	0.51, 1.96	5	69.26	1.48	7.54	0.0003	2.59, 21.97	5	59.91	1.504	2.97	0.0085	1.33, 6.65	5	3	1	1	1	0.39, 2.57	5	60.61	1.216	2.66
			59	5	1639.73	1.076	10.07	<.0001	5.69, 17.85	5	5.14	1.686	0.88	0.7284	0.42, 1.84	5	15	1	1	1	0.41, 2.45	5	129	1	1	1	0.51, 1.96	5	95.84	1.336	10.44	<.0001	3.58, 30.40	5	28.16	1.954	1.4	0.4134	0.62, 3.13	5	3	1	1	1	0.39, 2.57	5	67.97	1.271	2.99
		Serum	1	5	445.51	1.091	0.85	0.5148	0.52, 1.39	5	21.03	1.402	1.4	0.0076	1.10, 1.79	5	15	1	1	1	0.45, 2.22	5	129	1	1	0	., .	5	6.28	1.256	0.15	0.0028	0.04, 0.51	5	21	1	0.56	0.002	0.39, 0.81	5	3	1	0.95	0.8873	0.50, 1.83	5	32.68	1.485	1.49
			2	5	532.8	1.145	1.02	0.9466	0.62, 1.66	5	15	1	1	1	0.78, 1.28	5	22.57	1.504	1.5	0.3134	0.68, 3.34	5	129	1	1	0	., .	5	14.73	1.985	0.35	0.094	0.10, 1.20	5	21	1	0.56	0.002	0.39, 0.81	5	3	1	0.95	0.8873	0.50, 1.83	5	34.28	1.558	1.56
			3	5	485.58	1.115	0.93	0.7597	0.57, 1.52	5	15	1	1	1	0.78, 1.28	5	15	1	1	1	0.45, 2.22	5	129	1	1	0	., .	5	11.16	1.641	0.26	0.0351	0.08, 0.91	5	21	1	0.56	0.002	0.39, 0.81	5	3	1	0.95	0.8873	0.50, 1.83	5	27.39	1.245	1.24
			7	5	490.19	1.165	0.94	0.7887	0.57, 1.53	5	15	1	1	1	0.78, 1.28	5	15	1	1	1	0.45, 2.22	5	129	1	1	0	., .	5	45.6	1.191	1.08	0.9039	0.31, 3.72	5	21	1	0.56	0.002	0.39, 0.81	5	3	1	0.95	0.8873	0.50, 1.83	5	18.01	1.446	0.82
			10	5	422.3	1.124	0.81	0.3867	0.49, 1.32	5	15	1	1	1	0.78, 1.28	5	15	1	1	1	0.45, 2.22	5	129	1	1	0	., .	5	8.38	1.676	0.2	0.0108	0.06, 0.68	5	21	1	0.56	0.002	0.39, 0.81	5	3	1	0.95	0.8873	0.50, 1.83	5	20.45	1.076	0.93
			14	5	401.52	1.212	0.77	0.2859	0.47, 1.25	5	15	1	1	1	0.78, 1.28	5	15	1	1	1	0.45, 2.22	5	129	1	1	0	., .	5	15.61	2.008	0.37	0.1132	0.11, 1.27	5	21	1	0.56	0.002	0.39, 0.81	5	3	1	0.95	0.8873	0.50, 1.83	5	44.65	1.508	2.03
			21	5	768.15	1.159	1.47	0.1262	0.90, 2.40	5	15	1	1	1	0.78, 1.28	5	15	1	1	1	0.45, 2.22	5	129	1	1	0	., .	5	77.45	1.153	1.83	0.3343	0.53, 6.31	5	63.15	1.589	1.69	0.005	1.17, 2.42	5	7.53	1.417	2.4	0.0088	1.25, 4.59	5	23.04	1.071	1.05
			28	5	777.34	1.043	1.48	0.115	0.91, 2.43	5	15	1	1	1	0.78, 1.28	5	15	1	1	1	0.45, 2.22	5	129	1	1	0	., .	5	64.6	1.119	1.53	0.4985	0.44, 5.26	5	43.77	1.367	1.17	0.3932	0.81, 1.68	5	4.24	1.1	1.35	0.3631	0.70, 2.58	5	33.6	1.351	1.53
			59	5	604.9	1.019	1.15	0.5642	0.71, 1.89	5	50.48	1.039	3.37	<.0001	2.63, 4.31	5	15	1	1	1	0.45, 2.22	5	129	1	1	0	., .	5	22.03	1.54	0.52	0.2988	0.15, 1.80	5	21	1	0.56	0.002	0.39, 0.81	5	3.58	1.843	1.14	0.6933	0.59, 2.18	5	91.89	1.565	4.18
		Spleen	1	5	15151.4	1.336	23.73	<.0001	13.48, 41.78	5	4.29	1.352	0.66	0.259	0.31, 1.37	5	19.14	1.186	1.28	0.6258	0.48, 3.43	5	122.31	1.414	0.95	0.8462	0.55, 1.63	5	28.45	1.286	1.21	0.5599	0.63, 2.32	5	54.02	1.108	2.57	0.0003	1.56, 4.24	5	3	1	1	1	0.69, 1.44	5	185.08	1.218	1.97
			2	5	9560.08	1.526	14.97	<.0001	8.50, 26.36	5	11.56	1.372	1.77	0.1291	0.84, 3.70	5	76.71	1.659	5.11	0.0014	1.90, 13.74	5	222.34	1.18	1.72	0.0492	1.00, 2.97	5	19.64	1.48	0.84	0.5877	0.44, 1.60	5	65.9	1.072	3.14	<.0001	1.90, 5.17	5	3	1	1	1	0.69, 1.44	5	297.67	1.315	3.17
			3	5	13179.5	1.601	20.64	<.0001	11.72, 36.34	5	11.55	1.185	1.77	0.1299	0.84, 3.69	5	37.5	1.272	2.5	0.0688	0.93, 6.71	5	133.31	1.158	1.03	0.9046	0.60, 1.78	5	37.86	1.249	1.61	0.1489	0.84, 3.09	5	56.33	1.123	2.68	0.0002	1.63, 4.42	5	3	1	1	1	0.69, 1.44	5	328.64	1.309	3.5
			7	5	18090.5	1.406	28.33	<.0001	16.09, 49.88	5	10.46	1.122	1.6	0.2103	0.76, 3.34	5	27.36	1.127	1.82	0.2306	0.68, 4.90	5	101.41	1.153	0.79	0.3815	0.46, 1.35	5	63.23	1.2	2.69	0.0032	1.40, 5.17	5	58.08	1.148	2.77	<.0001	1.68, 4.56	5	2.15	1.395	0.72	0.0744	0.50, 1.03	5	299.84	1.178	3.2
			10	5	3928.83	1.125	6.15	<.0001	3.50, 10.83	5	8.15	1.127	1.25	0.5568	0.60, 2.61	5	17.85	1.148	1.19	0.728	0.44, 3.20	5	60.6	1.537	0.47	0.0068	0.27, 0.81	5	20.17	1.564	0.86	0.645	0.45, 1.65	5	44.14	1.179	2.1	0.0039	1.28, 3.46	5	3	1	1	1	0.69, 1.44	5	102.51	1.363	1.09
			14	5	6357.34	1.343	9.96	<.0001	5.66, 17.53	5	8.81	1.064	1.35	0.4261	0.64, 2.82	5	20.77	1.208	1.38	0.5152	0.52, 3.72	5	81.98	1.361	0.64	0.1006	0.37, 1.09	5	30.87	1.584	1.32	0.4065	0.69, 2.52	5	48.9	1.145	2.33	0.0011	1.41, 3.84	5	3	1	1	1	0.69, 1.44	5	227.47	1.333	2.42
			21	5	795.47	1.051	1.25	0.4429	0.71, 2.19	5	7.51	1.548	1.15	0.7106	0.55, 2.40	5	15	1	1	1	0.37, 2.69	5	129	1	1	1	0.58, 1.72	5	17.65	1.578	0.75	0.3872	0.39, 1.44	5	21	1	1	1	0.61, 1.65	5	3	1	1	1	0.69, 1.44	5	100.3	1.201	1.07
			28	5	710.26	1.012	1.11	0.7097	0.63, 1.96	5	6.54	1.662	1	1	0.48, 2.09	5	15	1	1	1	0.37, 2.69	5	129	1	1	1	0.58, 1.72	5	21.84	1.246	0.93	0.8258	0.48, 1.78	5	21	1	1	1	0.61, 1.65	5	3	1	1	1	0.69, 1.44	5	111.81	1.183	1.19
			59	5	1477.83	1.188	2.31	0.004	1.31, 4.07	5	5.03	1.953	0.77	0.4809	0.37, 1.61	5	15	1	1	1	0.37, 2.69	5	129	1	1	1	0.58, 1.72	5	32.61	1.33	1.39	0.3198	0.72, 2.66	5	17.12	1.226	0.82	0.4199	0.49, 1.34	5	3	1	1	1	0.69, 1.44	5	103.41	1.256	1.1
HBPUB10134a	BALB/c	Lung	1	5	74.76	1.821	0.09	<.0001	0.04, 0.18	5	18	1	1.22	0.6898	0.46, 3.23	5	12.15	1.317	0.6	0.6133	0.08, 4.45	5	21.66	1.323	1.06	0.9023	0.42, 2.66	5	48.15	1.301	1.04	0.9337	0.39, 2.80	5	10.65	1.64	0.18	<.0001	0.08, 0.39	5	5.77	1.213	4.74	0.0183	1.31, 17.12	5	178.59	1.127	1.24
			2	5	156.84	1.308	0.18	<.0001	0.09, 0.37	5	23.84	1.124	1.61	0.3334	0.61, 4.28	5	146.82	1.709	7.25	0.0526	0.98, 53.75	5	48.77	1.242	2.38	0.0645	0.95, 5.99	5	55.37	1.247	1.2	0.7165	0.45, 3.22	5	13.43	1.445	0.22	0.0003	0.10, 0.50	5	53.57	2.063	43.99	<.0001	12.17, 159.02	5	1159.29	1.777	8.03
			3	5	109.1	1.368	0.13	<.0001	0.06, 0.26	5	20.76	1.241	1.4	0.4917	0.53, 3.73	5	74.68	3.037	3.69	0.199	0.50, 27.34	5	34.05	1.378	1.66	0.2753	0.66, 4.19	5	86.93	1.085	1.88	0.2072	0.70, 5.06	5	26.27	1.269	0.44	0.0418	0.20, 0.97	5	12.36	1.668	10.15	0.0006	2.81, 36.69	5	1126.63	1.974	7.81
			7	5	217.9	1.181	0.26	0.0002	0.13, 0.52	5	56.05	1.672	3.79	0.008	1.43, 10.06	5	156.28	4.338	7.72	0.0457	1.04, 57.22	5	60.54	2.12	2.96	0.0217	1.18, 7.44	5	36.04	1.518	0.78	0.6193	0.29, 2.10	5	29.62	1.337	0.49	0.0808	0.22, 1.09	5	22.75	1.626	18.68	<.0001	5.17, 67.52	5	2133.73	3.905	14.78
			10	5	159.33	1.535	0.19	<.0001	0.09, 0.38	5	30.13	1.338	2.04	0.1508	0.77, 5.41	5	198.4	2.868	9.79	0.0261	1.32, 72.63	5	40.63	2.098	1.99	0.1429	0.79, 4.99	5	81.3	1.741	1.76	0.259	0.65, 4.73	5	30.24	1.361	0.5	0.0899	0.23, 1.12	5	26.37	1.869	21.65	<.0001	5.99, 78.26	5	3048.88	4.026	21.12
			14	5	105.38	1.245	0.12	<.0001	0.06, 0.25	5	25.48	1.416	1.72	0.2709	0.65, 4.58	5	20.99	2.668	1.04	0.972	0.14, 7.68	5	38.22	1.759	1.87	0.1816	0.74, 4.70	5	20.87	1.543	0.45	0.1139	0.17, 1.21	5	7.52	1.901	0.12	<.0001	0.06, 0.28	5	8.24	1.177	6.76	0.004	1.87, 24.45	5	307.33	3.248	2.13
		Serum	1	5	167.99	1.19	0.94	0.8884	0.38, 2.29	5	18	1	1	1	0.65, 1.55	5	17.13	1.088	1.07	0.9356	0.20, 5.66	5	22.13	1.545	0.5	0.0001	0.36, 0.71	5	43.98	1.04	1.16	0.8028	0.37, 3.66	5	26.78	1.272	0.49	0.1457	0.19, 1.29	5	3.06	1.267	0.44	0.0567	0.19, 1.02	5	26	1	1
			2	5	191.7	1.127	1.07	0.8787	0.44, 2.62	5	7.18	1.756	0.4	<.0001	0.26, 0.62	5	183.17	1.694	11.45	0.0046	2.16, 60.58	5	25.97	1.493	0.59	0.0028	0.42, 0.83	5	47.15	1.227	1.24	0.7118	0.39, 3.92	5	17.74	1.502	0.32	0.0229	0.12, 0.85	5	7.53	1.506	1.08	0.8661	0.46, 2.52	5	22.38	1.216	0.86
			3	5	321.86	1.162	1.8	0.1948	0.74, 4.39	5	13.68	1.078	0.76	0.2164	0.49, 1.18	5	703.16	2.494	43.95	<.0001	8.31, 232.55	5	36.54	1.081	0.83	0.2814	0.59, 1.17	5	82.35	1.101	2.17	0.186	0.68, 6.85	5	33.49	1.117	0.61	0.3167	0.23, 1.61	5	4.42	1.17	0.63	0.2862	0.27, 1.48	5	26.6	1.158	1.02
			7	5	254.17	1.142	1.42	0.437	0.58, 3.47	5	9.66	1.564	0.54	0.0059	0.35, 0.83	5	107.94	2	6.75	0.0252	1.27, 35.70	5	44	1	1	1	0.71, 1.41	5	11.81	1.666	0.31	0.0467	0.10, 0.98	5	28.58	1.191	0.52	0.1857	0.20, 1.37	5	6.46	1.43	0.92	0.8516	0.39, 2.16	5	21.5	1.211	0.83
			10	5	209.19	1.187	1.17	0.7291	0.48, 2.85	5	15.73	1.144	0.87	0.5432	0.56, 1.35	5	85.49	1.959	5.34	0.0487	1.01, 28.27	5	44	1	1	1	0.71, 1.41	5	45.54	1.337	1.2	0.7566	0.38, 3.79	5	39.32	1.793	0.72	0.5002	0.27, 1.89	5	8.9	1.196	1.27	0.5764	0.54, 2.98	5	13.32	1.705	0.51
			14	5	152.6	1.243	0.85	0.7237	0.35, 2.08	5	12.53	1.251	0.7	0.1043	0.45, 1.08	5	41.85	2.157	2.62	0.2546	0.49, 13.84	5	44	1	1	1	0.71, 1.41	5	24.73	1.273	0.65	0.4597	0.21, 2.06	5	24.7	1.163	0.45	0.1058	0.17, 1.19	5	4.28	1.742	0.61	0.253	0.26, 1.43	5	11.91	1.613	0.46
		Spleen	1	5	843.61	1.2	2.74	0.0251	1.14, 6.61	5	61.3	1.105	3.67	0.0008	1.75, 7.68	5	15.81	1.012	0.62	0.5768	0.12, 3.34	5	69.62	1.482	2.93	0.0317	1.10, 7.77	5	122.2	1.139	3.75	0.0008	1.77, 7.95	5	292.74	1.115	6.96	<.0001	3.61, 13.41	5	13	1.185	8.55	<.0001	3.91, 18.66	5	247.66	1.092	3.3
			2	5	2295.65	1.741	7.47	<.0001	3.10, 18.00	5	79.46	1.232	4.75	<.0001	2.27, 9.96	5	120.46	2.107	4.75	0.0688	0.88, 25.47	5	136.49	1.623	5.74	0.0006	2.16, 15.24	5	146.75	1.298	4.5	0.0001	2.12, 9.54	5	261.18	1.174	6.21	<.0001	3.22, 11.97	5	16.67	1.113	10.95	<.0001	5.02, 23.92	5	1289.51	1.471	17.16
			3	5	627.62	1.47	2.04	0.1106	0.85, 4.92	5	111.09	1.197	6.64	<.0001	3.17, 13.92	5	1350.16	2.606	53.2	<.0001	9.91, 285.47	5	162.55	1.715	6.83	0.0002	2.57, 18.15	5	207.32	1.238	6.36	<.0001	3.00, 13.48	5	265.7	1.135	6.32	<.0001	3.28, 12.18	5	17.07	1.13	11.22	<.0001	5.14, 24.50	5	2755.36	1.798	36.67
			7	5	1501.48	1.876	4.88	0.0006	2.03, 11.77	5	73.71	1.302	4.41	0.0001	2.10, 9.24	5	146.73	1.761	5.78	0.0409	1.08, 31.02	5	119.43	1.843	5.02	0.0015	1.89, 13.34	5	93.16	1.477	2.86	0.0067	1.35, 6.06	5	305.78	1.114	7.27	<.0001	3.77, 14.01	5	19.53	1.238	12.83	<.0001	5.88, 28.02	5	4238.73	2.793	56.42
			10	5	2593.7	1.811	8.44	<.0001	3.50, 20.33	5	72.75	1.301	4.35	0.0002	2.08, 9.12	5	156.71	2.136	6.17	0.034	1.15, 33.13	5	103.16	1.706	4.34	0.0037	1.63, 11.52	5	142.92	1.483	4.38	0.0002	2.07, 9.29	5	289.39	1.183	6.88	<.0001	3.57, 13.26	5	19.14	1.237	12.58	<.0001	5.76, 27.46	5	2215.43	3.138	29.49
			14	5	1073.38	1.42	3.49	0.0059	1.45, 8.41	5	118.35	1.485	7.08	<.0001	3.38, 14.83	5	120.28	2.43	4.74	0.0691	0.88, 25.43	5	95.19	1.887	4	0.0059	1.51, 10.63	5	110.13	1.483	3.38	0.0018	1.59, 7.16	5	307.11	1.204	7.3	<.0001	3.79, 14.07	5	23.05	1.4	15.15	<.0001	6.94, 33.07	5	5852.68	4.156	77.9
	C57BL/6	Lung	1	5	473.73	1.177	2.91	0.0003	1.64, 5.16	5	15	1	2.56	0.0128	1.23, 5.36	5	16.19	1.108	1.08	0.8662	0.44, 2.64	5	108.58	1.119	0.84	0.6134	0.43, 1.65	5	36.03	1.241	3.92	0.0127	1.35, 11.43	5	35.61	1.133	1.77	0.1647	0.79, 3.95	5	2.4	1.248	0.8	0.6387	0.31, 2.05	5	69.01	1.431	3.03
			2	5	618.67	1.101	3.8	<.0001	2.15, 6.73	5	17.09	1.184	2.92	0.0048	1.40, 6.11	5	383.12	2.024	25.54	<.0001	10.44, 62.46	5	129.61	1.142	1	0.989	0.51, 1.97	5	78.32	1.279	8.53	0.0001	2.93, 24.85	5	42.78	1.15	2.12	0.067	0.95, 4.75	5	42.52	2.326	14.17	<.0001	5.51, 36.45	5	617.05	1.415	27.12
			3	5	655.46	1.095	4.03	<.0001	2.27, 7.13	5	14.53	1.279	2.48	0.0161	1.19, 5.20	5	245.92	1.524	16.39	<.0001	6.70, 40.10	5	116.42	1.182	0.9	0.7634	0.46, 1.77	5	113.83	1.045	12.39	<.0001	4.25, 36.11	5	37.67	1.092	1.87	0.1271	0.83, 4.18	5	21.66	1.711	7.22	<.0001	2.81, 18.57	5	989.89	1.584	43.51
			7	5	782.86	1.156	4.81	<.0001	2.71, 8.52	5	16.35	1.08	2.8	0.0067	1.34, 5.85	5	435.46	1.356	29.03	<.0001	11.87, 71.00	5	103.29	1.271	0.8	0.5148	0.41, 1.57	5	129.36	1.233	14.09	<.0001	4.83, 41.04	5	41.97	1.423	2.08	0.0741	0.93, 4.66	5	28.78	1.743	9.59	<.0001	3.73, 24.67	5	1865.03	1.375	81.98
			10	5	810.73	1.153	4.98	<.0001	2.81, 8.82	5	15	1	2.56	0.0128	1.23, 5.36	5	30.11	1.359	2.01	0.1254	0.82, 4.91	5	119.09	1.074	0.92	0.8146	0.47, 1.81	5	89.43	1.346	9.74	<.0001	3.34, 28.37	5	35.34	1.112	1.75	0.1705	0.78, 3.92	5	4.31	1.479	1.44	0.4503	0.56, 3.69	5	694.31	1.826	30.52
			14	5	717	1.164	4.4	<.0001	2.49, 7.80	5	15	1	2.56	0.0128	1.23, 5.36	5	16.35	1.24	1.09	0.8486	0.45, 2.67	5	61.76	1.327	0.48	0.0325	0.24, 0.94	5	84.28	1.271	9.18	<.0001	3.15, 26.74	5	42.79	1.231	2.12	0.0669	0.95, 4.75	5	2.84	1.42	0.95	0.91	0.37, 2.44	5	308.98	2.211	13.58
			21	5	533.57	1.169	3.28	<.0001	1.85, 5.81	5	15	1	2.56	0.0128	1.23, 5.36	5	22.58	1.397	1.51	0.3666	0.62, 3.68	5	119.75	1.077	0.93	0.8273	0.47, 1.82	5	97.11	1.277	10.57	<.0001	3.63, 30.81	5	46.27	1.249	2.29	0.0434	1.03, 5.14	5	2.33	1.283	0.78	0.6001	0.30, 2.00	5	265.22	2.002	11.66
			28	5	376.74	1.117	2.31	0.0044	1.31, 4.10	5	15	1	2.56	0.0128	1.23, 5.36	5	15.23	1.149	1.02	0.9737	0.42, 2.48	5	113.74	1.134	0.88	0.7121	0.45, 1.73	5	45.99	1.426	5.01	0.0035	1.72, 14.59	5	27.92	1.22	1.38	0.4253	0.62, 3.10	5	2.68	1.513	0.89	0.8121	0.35, 2.30	5	243.96	2.033	10.72
			59	5	306.43	1.149	1.88	0.0305	1.06, 3.34	5	15	1	2.56	0.0128	1.23, 5.36	5	15	1	1	1	0.41, 2.45	5	129	1	1	1	0.51, 1.96	5	38.92	2.008	4.24	0.0086	1.45, 12.35	5	21.68	1.032	1.08	0.8591	0.48, 2.41	5	3	1	1	1	0.39, 2.57	5	46.03	1.222	2.02
		Serum	1	5	486.22	1.109	0.93	0.7637	0.57, 1.52	5	15	1	1	1	0.78, 1.28	5	15	1	1	1	0.45, 2.22	5	129	1	1	0	., .	5	5	1	0.12	0.0009	0.03, 0.41	5	21	1	0.56	0.002	0.39, 0.81	5	3	1	0.95	0.8873	0.50, 1.83	5	23.59	1.513	1.07
			2	5	433.16	1.062	0.83	0.4448	0.51, 1.35	5	15	1	1	1	0.78, 1.28	5	90.97	1.451	6.06	<.0001	2.73, 13.48	5	129	1	1	0	., .	5	8.13	1.627	0.19	0.0095	0.06, 0.66	5	21	1	0.56	0.002	0.39, 0.81	5	3	1	0.95	0.8873	0.50, 1.83	5	20.85	1.055	0.95
			3	5	451.84	1.05	0.86	0.5519	0.53, 1.41	5	15	1	1	1	0.78, 1.28	5	15	1	1	1	0.45, 2.22	5	129	1	1	0	., .	5	5	1	0.12	0.0009	0.03, 0.41	5	21	1	0.56	0.002	0.39, 0.81	5	3	1	0.95	0.8873	0.50, 1.83	5	22	1	1
			7	5	469.24	1.053	0.9	0.6576	0.55, 1.46	5	15	1	1	1	0.78, 1.28	5	15	1	1	1	0.45, 2.22	5	129	1	1	0	., .	5	19.8	1.832	0.47	0.227	0.14, 1.61	5	21	1	0.56	0.002	0.39, 0.81	5	3	1	0.95	0.8873	0.50, 1.83	5	26.3	1.281	1.2
			10	5	449.84	1.064	0.86	0.5401	0.52, 1.40	5	15	1	1	1	0.78, 1.28	5	28.58	1.905	1.91	0.1127	0.86, 4.24	5	129	1	1	0	., .	5	28.16	2.059	0.67	0.5165	0.19, 2.29	5	21	1	0.56	0.002	0.39, 0.81	5	3	1	0.95	0.8873	0.50, 1.83	5	30.56	1.389	1.39
			14	5	408.11	1.046	0.78	0.3163	0.48, 1.27	5	15	1	1	1	0.78, 1.28	5	15	1	1	1	0.45, 2.22	5	129	1	1	0	., .	5	9	1.481	0.21	0.0147	0.06, 0.73	5	21	1	0.56	0.002	0.39, 0.81	5	3	1	0.95	0.8873	0.50, 1.83	5	19.92	1.104	0.91
			21	5	510.84	1.074	0.97	0.9187	0.60, 1.59	5	15	1	1	1	0.78, 1.28	5	19.47	1.298	1.3	0.5192	0.58, 2.89	5	129	1	1	0	., .	5	9.7	1.941	0.23	0.0201	0.07, 0.79	5	25.27	1.203	0.68	0.0339	0.47, 0.97	5	3	1	0.95	0.8873	0.50, 1.83	5	35.9	1.632	1.63
			28	5	430.14	1.107	0.82	0.4284	0.50, 1.34	5	15	1	1	1	0.78, 1.28	5	15	1	1	1	0.45, 2.22	5	129	1	1	0	., .	5	9.7	1.941	0.23	0.0201	0.07, 0.79	5	21	1	0.56	0.002	0.39, 0.81	5	3	1	0.95	0.8873	0.50, 1.83	5	21.94	1.686	1
			59	5	358.49	1.276	0.68	0.1291	0.42, 1.12	5	15	1	1	1	0.78, 1.28	5	15	1	1	1	0.45, 2.22	5	129	1	1	0	., .	5	5	1	0.12	0.0009	0.03, 0.41	5	21	1	0.56	0.002	0.39, 0.81	5	2.93	1.024	0.93	0.8316	0.49, 1.79	5	17.22	1.278	0.78
		Spleen	1	5	546.95	1.299	0.86	0.5889	0.49, 1.51	5	15	1	2.29	0.0279	1.10, 4.80	5	15	1	1	1	0.37, 2.69	5	47.62	1.394	0.37	0.0004	0.21, 0.64	5	40.26	1.064	1.71	0.1036	0.89, 3.29	5	20.73	1.193	0.99	0.9586	0.60, 1.63	5	3	1	1	1	0.69, 1.44	5	121.28	1.065	1.29
			2	5	572.73	1.062	0.9	0.7042	0.51, 1.58	5	20.06	1.201	3.07	0.0032	1.47, 6.42	5	239.19	1.505	15.95	<.0001	5.94, 42.83	5	40.15	1.262	0.31	<.0001	0.18, 0.54	5	62.28	1.158	2.65	0.0037	1.38, 5.09	5	22.5	1.278	1.07	0.7841	0.65, 1.77	5	3	1	1	1	0.69, 1.44	5	439.22	1.24	4.68
			3	5	562.25	1.011	0.88	0.6569	0.50, 1.55	5	15	1	2.29	0.0279	1.10, 4.80	5	40.43	1.272	2.7	0.0492	1.00, 7.24	5	44.22	1.395	0.34	0.0002	0.20, 0.59	5	61.51	1.124	2.62	0.0041	1.37, 5.02	5	19.76	1.112	0.94	0.8097	0.57, 1.55	5	3	1	1	1	0.69, 1.44	5	294.1	1.156	3.13
			7	5	518.89	1.029	0.81	0.469	0.46, 1.43	5	10.99	1.364	1.68	0.1661	0.80, 3.52	5	37.15	1.362	2.48	0.0717	0.92, 6.65	5	75.51	1.298	0.59	0.053	0.34, 1.01	5	80.6	1.17	3.43	0.0003	1.79, 6.58	5	20.36	1.19	0.97	0.9031	0.59, 1.60	5	3	1	1	1	0.69, 1.44	5	289.85	1.277	3.09
			10	5	537.48	1.018	0.84	0.5476	0.48, 1.48	5	14.56	1.03	2.23	0.0338	1.06, 4.66	5	51.02	2.332	3.4	0.0156	1.27, 9.14	5	91.46	1.249	0.71	0.2118	0.41, 1.22	5	71.81	1.097	3.06	0.0009	1.59, 5.87	5	18.59	1.182	0.89	0.6298	0.54, 1.46	5	3.33	1.109	1.11	0.5772	0.77, 1.60	5	289.38	1.636	3.08
			14	5	470.74	1.033	0.74	0.288	0.42, 1.30	5	15	1	2.29	0.0279	1.10, 4.80	5	11.73	1.423	0.78	0.6227	0.29, 2.10	5	79.5	1.386	0.62	0.0798	0.36, 1.06	5	76.66	1.132	3.27	0.0005	1.70, 6.26	5	17.16	1.124	0.82	0.4246	0.50, 1.35	5	3	1	1	1	0.69, 1.44	5	324.07	1.209	3.45
			21	5	439.34	1.061	0.69	0.193	0.39, 1.21	5	20.2	1.347	3.09	0.0031	1.48, 6.46	5	30.74	2.049	2.05	0.153	0.76, 5.50	5	127.43	1.012	0.99	0.9645	0.57, 1.70	5	57.67	1.252	2.46	0.0073	1.28, 4.71	5	20.4	1.138	0.97	0.9091	0.59, 1.60	5	3.46	1.154	1.15	0.4398	0.80, 1.67	5	430.6	2.527	4.59
			28	5	524.49	1.06	0.82	0.4923	0.47, 1.45	5	15	1	2.29	0.0279	1.10, 4.80	5	15	1	1	1	0.37, 2.69	5	129	1	1	1	0.58, 1.72	5	39.28	1.074	1.67	0.1202	0.87, 3.21	5	11.07	1.507	0.53	0.0125	0.32, 0.87	5	3	1	1	1	0.69, 1.44	5	124.75	1.132	1.33
			59	5	575.6	1.238	0.9	0.7172	0.51, 1.59	5	15	1	2.29	0.0279	1.10, 4.80	5	15	1	1	1	0.37, 2.69	5	129	1	1	1	0.58, 1.72	5	46.89	1.124	2	0.0376	1.04, 3.83	5	21	1	1	1	0.61, 1.65	5	3	1	1	1	0.69, 1.44	5	161.4	1.205	1.72
Naive	BALB/c	Lung	-1	5	850.65	1.274				5	14.79	1.426				5	20.26	1.118				5	20.46	1.467				5	46.19	2.279				5	60.23	1.863				5	1.22	2.138				5	144.34	1.204
		Serum	-1	6	178.96	1.09				6	18	1				6	16	1				6	44	1				6	38.03	1.423				6	54.62	1.51				6	7	1				6	26	1
		Spleen	-1	4	307.49	1.115				4	16.72	1.046				4	25.38	1.024				4	23.79	1.086				4	32.6	1.039				4	42.06	1.056				4	1.52	1.068				4	75.13	1.158
	C57BL/6	Lung	-1	5	162.78	1.063				5	5.85	1.556				5	15	1				5	129	1				5	9.18	1.516				5	20.16	1.314				5	3	1				5	22.75	1.455
		Serum	-1	5	523.99	1.041				5	15	1				5	15	1				5	129	1				5	42.28	1.093				5	37.42	1.425				5	3.14	1.114				5	22	1
		Spleen	-1	5	638.48	1.019				5	6.54	1.662				5	15	1				5	129	1				5	23.48	1.105				5	21	1				5	3	1				5	93.83	1.226
[truncated: 74 more columns]
